# Supplementary material for: Summon a demon and bind it: A grounded theory of LLM red teaming
Source: PLoS One. 2025 Jan 15;20(1):e0314658. doi: 10.1371/journal.pone.0314658 (PMC11734899; doi:10.1371/journal.pone.0314658)
Supplement: S1 Appendix — (ZIP) [file pone.0314658.s001.zip]

Archive with 2 entries (2 files):
- Appendix A.pdf
- Appendix A.tex
