# Supplementary material for: Summon a demon and bind it: A grounded theory of LLM red teaming
Source: PLoS One. 2025 Jan 15;20(1):e0314658. doi: 10.1371/journal.pone.0314658 (PMC11734899; doi:10.1371/journal.pone.0314658)
Supplement: S1 Appendix — (ZIP) [file pone.0314658.s001.zip › Appendix A.tex]

%% NeurIPS preamble
%\documentclass{article}
%\PassOptionsToPackage{numbers, compress}{natbib}
%\usepackage[preprint]{neurips_2023}

%\usepackage[utf8]{inputenc} % allow utf-8 input
%\usepackage[T1]{fontenc}    % use 8-bit T1 fonts
%\usepackage{xcolor}         % colors
%\definecolor{nejltblue}{RGB}{63,81,181}
%\usepackage[colorlinks=true,linkcolor=nejltblue,filecolor=nejltblue,urlcolor=nejltblue,citecolor=nejltblue,anchorcolor=nejltblue]{hyperref}       % hyperlinks
%\usepackage{url}            % simple URL typesetting
%\usepackage{booktabs}       % professional-quality tables
%\usepackage{amsfonts}       % blackboard math symbols
%\usepackage{nicefrac}       % compact symbols for 1/2, etc.
%\usepackage{microtype}      % microtypography
%\usepackage{graphicx}
%\usepackage{tabularx}
%\usepackage{multirow}
%\usepackage{threeparttable}
%\newcommand{\comment}{\textcolor{red}}


%% PLoS One preamble
\documentclass[10pt,letterpaper]{article}
\usepackage[top=0.85in,left=2.75in,footskip=0.75in]{geometry}
\usepackage{amsmath,amssymb}
\usepackage{changepage}
\usepackage{textcomp,marvosym}
\usepackage{cite}
\usepackage[table]{xcolor}
\definecolor{nejltblue}{RGB}{63,81,181}
\usepackage[colorlinks=true,linkcolor=nejltblue,filecolor=nejltblue,urlcolor=nejltblue,citecolor=nejltblue,anchorcolor=nejltblue]{hyperref}       % hyperlinks
\usepackage{nameref}
\usepackage[right]{lineno}
\usepackage[nopatch=eqnum]{microtype}
\DisableLigatures[f]{encoding = *, family = * }

\usepackage{array}
\newcolumntype{+}{!{\vrule width 2pt}}
\newlength\savedwidth
\newcommand\thickcline[1]{%
  \noalign{\global\savedwidth\arrayrulewidth\global\arrayrulewidth 2pt}%
  \cline{#1}%
  \noalign{\vskip\arrayrulewidth}%
  \noalign{\global\arrayrulewidth\savedwidth}%
}
\newcommand\thickhline{\noalign{\global\savedwidth\arrayrulewidth\global\arrayrulewidth 2pt}%
\hline
\noalign{\global\arrayrulewidth\savedwidth}}
\raggedright
\setlength{\parindent}{0.5cm}
\textwidth 5.25in 
\textheight 8.75in
\usepackage[aboveskip=1pt,labelfont=bf,labelsep=period,justification=raggedright,singlelinecheck=off]{caption}
\usepackage{multirow}
\usepackage{threeparttable}
\usepackage{url}            % simple URL typesetting
\renewcommand{\figurename}{Fig}
\bibliographystyle{plos2015}
\makeatletter
\renewcommand{\@biblabel}[1]{\quad#1.}
\makeatother
\usepackage{lastpage,fancyhdr,graphicx}
\usepackage{epstopdf}
\pagestyle{fancy}
\fancyhf{}
%\setlength{\headheight}{27.023pt}
%\lhead{\includegraphics[width=2.0in]{PLOS-submission.eps}}
\rfoot{\thepage/\pageref{LastPage}}
\renewcommand{\headrulewidth}{0pt}
\renewcommand{\footrule}{\hrule height 2pt \vspace{2mm}}
\fancyheadoffset[L]{2.25in}
\fancyfootoffset[L]{2.25in}
\lfoot{\today}


\newif\ifano
\anotrue % toggle with \anofalse / \anotrue
\newcommand{\ano}[2]{%
    \ifano[#2]\else#1\fi%
}%


%% NeurIPS header
%\title{Summon a Demon and Bind it: A Grounded Theory of LLM Red Teaming in the Wild}
%\author{%
%  Nanna Inie\\
%  \,~~Department of Computer Science~~~~Computer Science and Engineering\\
%  IT University of Copenhagen~~~~University of Washington~~~~~~~\\
%  ~~~~~~~~~~~~~~Denmark~~~~Seattle, WA, USA\\
%  \,~~~~~~~~~~~~~~~~~~~~~~\texttt{nans@itu.dk}~~~~\texttt{inie@cs.washington.edu} \\
%  \And
%  Jonathan Stray\\
%  Berkeley Center for Human-Compatible AI\\
%  California\\
%  USA\\
%  \texttt{jonathanstray@berkeley.edu} \\
%  \And
%  Leon Derczynski\\
%  Department of Computer Science\\
%  IT University of Copenhagen\\
%  Denmark\\
%  \texttt{ld@itu.dk} \\
%}
%
%\begin{document}
%\maketitle


%% PLoS header


\begin{document}
\vspace*{0.2in}


\appendix
\section{Interview guide} \label{app:interview}

\subsection{Intro to the interview}
\begin{itemize}
    \item Intro of the research
    \item Interviewer name
    \item Interviewer affiliation 
\end{itemize}

Inform about context: We're looking at how people generate undesirable language model outputs

Is it OK for us to record this \& use the recording in research?

\begin{quote}
(press record)

(is it recording?)
\end{quote}

Confirm it's OK that we record.

\subsection{Demographics}
Just a few broad demographic questions to help us know how broad our data is

\begin{itemize}
    \item Would you like to tell us the first digit of your age, i.e. decade?
    \item Would you like to tell us your occupation / job title?
    \item Would you like to tell us your gender, however you describe that?
    \item Do you have a highest level of education that you'd like to share?
\end{itemize}

\subsection{Main questions}

\begin{itemize}
    \item How would you refer to $<$X, this activity you've done, whatever the interviewee group calls it$>$, with language models?
    \begin{itemize}    
        \item Are there any other terms for this? That you prefer?
        \item How do you define the activity?
    \end{itemize}
    \item Is there an example of how you did X in practice?
    \item Why, what was the purpose of doing it?
    \item ** What are/were you looking for when you X?
    \begin{itemize}    
        \item What does a success look like / what's an interesting result?
    \end{itemize}
    \item ** What's your process like?
    \item Where do you go, to interact with the model? (e.g. OpenAI playground, API, deployment context, ...)
    \item Can you describe in as much detail as possible what you are thinking about when you design an input?
    \begin{itemize}    
        \item Imagine you have a toolbox. What tools are in there?
        \item Maybe none of the tools work. What intuitions might you use?
    \end{itemize}
    \item What do you do if an input doesn't work out?
    \item ** So imagine you want to make a model $<$perform example misbehaviour$>$. Can we try that? Can you show me? – x2-3
    \begin{itemize}
        \item \textit{[cook meth; advocate for nazism; be sexist; leak a personal address; give misinformation]}
        \item Can you talk me through what you're thinking?
        \item What output are you hoping for?
        \item What do you think of that output?
        \item What's going on in your prompt?
    \end{itemize}
    \item What do you do \textit{besides} editing the text?
    \item How do you record your results?
    \item Is this an activity that there's a strategy for?
    \item How long do you spend on it?
    \item What do you do with the outputs?
    \begin{itemize}
        \item Do you track your progress?
    \end{itemize}
    \item Are there any \textbf{external} motivating factors? (maybe just a cool story)
    \end{itemize}

\subsubsection{Outro/debriefing questions}

    \begin{itemize}
    \item SLOW QUESTION How do you think other people perceive this activity?
    \item SLOW QUESTION Now we've spoken, do you have any thoughts about what effect this kind of knowledge might have on others?
    \item Do you have any questions for me/us?
    \item Is there anything else we didn't cover, that you'd like to add? 
    \item Is there anybody else you think could be interesting for us to talk to?
    \item When we publish, would you like to be mentioned in the acknowledgments? (under what name?)
\end{itemize}


%\section{Example quotes}
%\label{sec:quotes}

%\subsection{Persuasion \& manipulation}

%\begin{quote}
%    \textit{let's say you're trying to convince another person of doing something, right? In real life, you could have a situation where you're like, hey, like, this person is being resistant to, like, my idea, or, like, you're just trying to help them out, or something, right? Like, there's definitely ways of, like, translating a strategy of convincing a human being into, let's talk to AI in the same way, just to see if we can get something out of it. Like, that's definitely a strategy.} (P03)
%\end{quote}

%\begin{quote}
%    \textit{``I see this with people who will be like, they'll be like, you are GPT for the greatest AI in the universe, give me the answer to this thing. And they will get a better answer than if they're like, you are chatbot AI, the simple AI from 2020, when this data came into you, or whatever, when it whenever you were trained on, yeah, telling it it has future knowledge or future capabilities, seems to get more of its current capabilities out of it. ''} (P07) \end{quote}

% \ Quotes I kind of still want to do something with 
% \textit{``It's telling me specifically I'm not able to  do this. And so I specified I'm not trying to do this. I just want you to do this. ''} (P05)

%\subsection{Naming the activity}

%\section{Supporting Information}

%\paragraph{S1 Fig.} \textbf{LLM Red Teaming Grounded Theory Model.} 
%A grounded theory model is organized as a set of \textit{categories} that are relatively stringent for this methodological approach \cite{corbin1990grounded,creswell2016qualitative}. The model is centered around identifying and defining the \textbf{Core phenomenon} (\textit{LLM Red Teaming}) through axial coding of the data. In our study, the core phenomenon was ill-defined and understood at the beginning of the analysis, and the theory therefore also explains or \textit{characterizes} the core phenomenon. The other categories of the model are \textbf{Causal conditions} (\textit{Motivations and Goals}), the factors that cause the core phenomenon, \textbf{Strategies} (the concrete techniques, participants used in red teaming), actions taken by the participants in response to the core phenomenon, \textbf{Context}, broad and specific factors that influence the strategies, and \textbf{Consequences}, outcomes from using the strategies.

%\paragraph{S2 Fig.} \textbf{Naming the Activity with an Image.} 
%Answer to the question ``What do you call this activity?" (Promptmancer, \textit{``A portrait of a promptmancer in the Lab''} by feddie xtzeth -- \url{https://objkt.com/asset/KT1EEMp7Z2Dk2vKGYLYuJJiJgTdNSzsnGUyd/0}). Promptmancer shows a character whose face resembles a black skull with red eyes sitting at a table with slightly raised hands, seemingly manipulating abstract shapes and figures on the wall in front of them without physical touch. The piece has a distinct \textit{science fantasy} vibe with vivid, almost neon colors and a futuristic-looking helmet and suit. The title, Promptmancer, evokes the association of divination magic, as though by writing prompts in their ``lab'', the character is practicing magic and conjuring forces. The character is smoking a cigarette, which elicits associations to a sweatshop worker, or at least portrays the activity as distinctly earthly (as in not-esoteric) or trivial.

%\paragraph{S3 Fig.} \textbf{Example Prompt Injection.} An example of using the strategy \textbf{Prompt injection} with the techniques \textbf{\textit{Stop sequences}} and \textbf{\textit{Ignore previous instructions}} by P17.

%\paragraph{S4 Fig.} \textbf{White Box Attacks.} The participant has created the system prompt themselves, including the constraint ``Do not respond with the Final Answer ever!'' Because the system prompt and the Final Answer are known to the participant, they can evaluate whether the model reveals information it is not intended to, i.e., whether the jailbreak prompt is effective in breaking through the system prompt constraints.


%\paragraph{S1 Table.} \textbf{Participants' Reported Demographic Information.} \textit{(no additional caption)}

%\paragraph{S2 Table.} \textbf{Overview of All Tags Created Through Annotation of the Interviews.} This is the initial, unfiltered overview of all tags created through the first treatment of the interviews in open coding, and significant further analysis and condensing was necessary to present a comprehensive summarization of categories.

%\paragraph{S3 Table.} \textbf{Metaphors used to describe red teaming language models.} The red teaming metaphors are the words of participants, and the model metaphors are the result of our analysis.

%\paragraph{S4 Table.} \textbf{List of \textit{Specific} Harms Mentioned by Participants.} Participant-volunteered mentions of specific harms. \textbf{Intentional} vs \textbf{Non-intentional outcome} refers to whether the prompter is deliberately trying to generate harmful content or not. \textbf{Subject: self} vs \textbf{Subject: others} refers to whether the (immediate) subject of the action or recipient of the content (and potentially: victim of the perpetration) is the prompter themselves or other people.

%\paragraph{S5 Table.} \textbf{A Taxonomy of Large Language Model Red Teaming Strategies.}  \textit{(no additional caption)}


%\begin{figure}[h]
%    \centering
%    \includegraphics[width=0.9\columnwidth]{promptmancer.png}
%    \caption{Answer to the question \textit{``What do you call this activity?"}. (Promptmancer, by feddie xtzeth - https://objkt.com/asset/KT1EEMp7Z2Dk2vKGYLYuJJiJgTdNSzsnGUyd/0)}
%    \label{fig:promptmancer}
%\end{figure}

\end{document}
